# Supplementary material for: Campylobacter jejuni induces autoimmune peripheral neuropathy via Sialoadhesin and Interleukin-4 axes
Source: Gut Microbes. 2022 Apr 20;14(1):2064706. doi: 10.1080/19490976.2022.2064706 (PMC9037470; doi:10.1080/19490976.2022.2064706)
Supplement: Supplemental Material [file KGMI_A_2064706_SM4065.zip]

Archive with 9 entries (9 files):
- b_Malik etal_Highlights_REVISED.docx
- d_Figure 1_Cjejuni and ganglioside IgG.pptx
- e_Figure 2_IL4 depletion IHC_compressed.pptx
- f_Figure 3_colon measurements.pptx
- g_Figure 4_Siglec1 Blocking Exvivo_FINAL.pptx
- h_Figure 5_Antibody responses with Siglec1 blocking.pptx
- i_Figure 6_Neurological Phenotyping_FINAL.pptx
- j_Figure 7_Mouse experiment data.pptx
- k_Maliketal_Supplementary figures.pptx
